# Supplementary material for: Strategic Sampling of Eurasian Otter Spraints for Genetic Research in South Korea: Enhancing PCR Success and Data Accuracy
Source: Animals (Basel). 2025 Feb 17;15(4):574. doi: 10.3390/ani15040574 (PMC11851711; doi:10.3390/ani15040574)
Supplement: Supplementary file 1 [file animals-15-00574-s001.zip]

Archive with 1 entries (1 files):
- animals-3429967-supplementary.pdf
